# Supplementary material for: Effects of GABAAR modulators CL218872 and MRK-016 on neural repair and synaptic plasticity in mice with Intracerebral hemorrhage
Source: PLoS One. 2026 Mar 23;21(3):e0345025. doi: 10.1371/journal.pone.0345025 (PMC13008086; doi:10.1371/journal.pone.0345025)
Supplement: S2 — (XLSX) [file pone.0345025.s002.xlsx]

## Sheet: Sheet1
Figure-1B：Neurobehavioral Deficit Scores		Sham										ICH										ICH+CL218872										ICH+MRK-016
	Day 1	0	0	0	0	0	0	0	0	0	0	12.3	16	13	16.5	16.5	15	17	16.5	14.1	9.5	8.5	10	10	14	14.5	15	11	14	12.5	12	13.5	15	15	16.5	17	17.5	18.5	15	13.5	15.5
	Day 3	0	0	0	0	0	0	0	0	0	0	18	17.5	11	15.5	11	16.5	10.5	17	16	15	13	12.5	11	12	11	13	10.5	13.5	14	14	17.5	17.5	15	17	16	17.5	16.5	18.5	18	16.5
	Day 7	0	0	0	0	0	0	0	0	0	0	18.5	21	20.5	23	22.5	25	22.5	24.5	25	20	18.5	19	18	21	18.5	21	17.5	20.5	19.5	17	23	24.5	24	25.5	23	24	23.5	25.5	25.5	24
Figure-1C：TNF-α and IL-6 concentrations in brain tissue homogenates measured by ELISA		Sham					ICH					ICH+CL218872					ICH+MRK-06
	TNF-α	183.12	195.7	129.64	220.59	209.95	333.21	381.44	401.78	306.47	364.87	242.2	192.72	282.74	340.84	303.16	552.72	448.88	419.71	459.98	513.81
	IL-6	95.87	74.34	69.07	73.13	57.29	181.84	244.02	216.97	161.69	185.68	120.97	96.01	82.34	106.56	112.46	262.4	352.85	247.2	202.31	253.61
Figure-1E：Protein expression levels of p65, phospho-p65 (p-p65), and TNF-α detected by Western blot analysis		Sham			ICH			ICH+CL218872			ICH+MRK-06
	P65	0.947003	0.998642	0.973461	0.92928	0.955697	1.02954	0.995614	0.978092	0.975154	0.950061	0.98672	1.04016
	p-P65	0.239687	0.328927	0.217153	0.656251	0.844212	0.690435	0.532401	0.559189	0.519705	0.972512	1.05927	1.00408
	TNF-α	0.230736	0.1964	0.341863	0.614397	0.670853	0.83047	0.489431	0.417839	0.613486	0.993449	0.928003	1.13718
Figure 3 ：immunofluorescence images of GFAP		Sham					ICH					ICH+CL218872					ICH+MRK-016
		120.41	115.39	108.61	128.41	105.92	78.65	71.49	69.28	64.18	60.55	96.81	102.57	91.26	88.47	107.35	58.91	62.71	51.36	50.48	48.79
Figure-5B：Western blots of BDNF, GAP-43, PSD95, and synaptophysin in Brain tissue		Sham			ICH			ICH+CL218872			ICH+MRK-016
	BDNF	0.75	0.62	0.73	0.42	0.35	0.54	0.59	0.63	0.66	0.16	0.28	0.19
	GAP-43	0.79	0.55	0.65	0.94	0.77	0.82	1.18	0.98	1.07	0.86	0.5	0.62
	PSD95	0.91	0.9	0.99	0.42	0.58	0.54	0.63	0.73	0.83	0.24	0.14	0.28
	Synaptophysin	0.84	0.96	0.78	0.54	0.47	0.42	0.72	0.72	0.62	0.3	0.32	0.26
