# Supplementary material for: Effects of GABAAR modulators CL218872 and MRK-016 on neural repair and synaptic plasticity in mice with Intracerebral hemorrhage
Source: PLoS One. 2026 Mar 23;21(3):e0345025. doi: 10.1371/journal.pone.0345025 (PMC13008086; doi:10.1371/journal.pone.0345025)
Supplement: S3 — (XLSX) [file pone.0345025.s003.xlsx]

## Sheet: Sheet1
Figure-1B：Neurobehavioral Deficit Scores
Day 1	Group	sham	ICH	ICH+CL218872	ICH+MRK-016		Day 3	Group	sham	ICH	ICH+CL218872	ICH+MRK-016		Day 7	Group	sham	ICH	ICH+CL218872	ICH+MRK-016
	data	0	12.3	8.5	13.5			data	0	18	13	17.5			data	0	18.5	18.5	23
		0	16	10	15				0	17.5	12.5	17.5				0	21	19	24.5
		0	13	10	15				0	11	11	15				0	20.5	18	24
		0	16.5	14	16.5				0	15.5	12	17				0	23	21	25.5
		0	16.5	14.5	17				0	11	11	16				0	22.5	18.5	23
		0	15	15	17.5				0	16.5	13	17.5				0	25	21	24
		0	17	11	18.5				0	10.5	10.5	16.5				0	22.5	17.5	23.5
		0	16.5	14	15				0	17	13.5	18.5				0	24.5	20.5	25.5
		0	14.1	12.5	13.5				0	16	14	18				0	25	19.5	25.5
		0	9.5	12	15.5				0	15	14	16.5				0	20	17	24
	Mean	0	14.64	12.15	15.7			Mean	0	14.8	12.45	17			Mean	0	22.25	19.05	24.25
	SD	0	2.42221	2.22424	1.65328			SD	0	2.87904	1.27911	1.0274			SD	0	2.22673	1.42302	0.97895
	F	154.607						F	210.708						F	624.263
	P	p<0.001						P	p<0.001						P	p<0.001
