# Supplementary material for: Effects of GABAAR modulators CL218872 and MRK-016 on neural repair and synaptic plasticity in mice with Intracerebral hemorrhage
Source: PLoS One. 2026 Mar 23;21(3):e0345025. doi: 10.1371/journal.pone.0345025 (PMC13008086; doi:10.1371/journal.pone.0345025)
Supplement: S4 — (XLSX) [file pone.0345025.s004.xlsx]

## Sheet: Sheet1
Figure-1C：TNF-α and IL-6 concentrations in brain tissue homogenates measured by ELISA
TNF-α	Group	sham	ICH	ICH+CL218872	ICH+MRK-016		IL-6	Group	sham	ICH	ICH+CL218872	ICH+MRK-016
	data	183.12	333.21	242.2	552.72			data	95.87	181.84	120.97	262.4
		195.7	381.44	192.72	448.88				74.34	244.02	96.01	352.85
		129.64	401.78	282.74	419.71				69.07	216.97	82.34	247.2
		220.59	306.47	340.84	459.98				73.13	161.69	106.56	202.31
		209.95	364.87	303.16	513.81				57.29	185.68	112.46	253.61
	Mean	187.8	357.554	272.332	479.02			Mean	73.94	198.04	103.668	263.674
	SD	35.4708	38.0204	57.0045	53.4571			SD	13.9882	32.4385	14.9879	54.9823
	F	35.091						F	33.773
	P	p<0.001						P	p<0.001
