# Supplementary material for: Effects of GABAAR modulators CL218872 and MRK-016 on neural repair and synaptic plasticity in mice with Intracerebral hemorrhage
Source: PLoS One. 2026 Mar 23;21(3):e0345025. doi: 10.1371/journal.pone.0345025 (PMC13008086; doi:10.1371/journal.pone.0345025)
Supplement: S5 — (XLSX) [file pone.0345025.s005.xlsx]

## Sheet: Sheet1
Figure-1E：Protein expression levels of p65, phospho-p65 (p-p65), and TNF-α detected by Western blot analysis
p65	Group	sham	ICH	ICH+CL218872	ICH+MRK-016		p-p65	Group	sham	ICH	ICH+CL218872	ICH+MRK-016		TNF-α	Group	sham	ICH	ICH+CL218872	ICH+MRK-016
	p65 band intensity	48336.5	51556.8	50516.2	47524.8			p-p65 band intensity	12234	36409.1	27013.3	48647.8			TNF-α band intensity	11777.1	34087	24833.1	49695.2
		50771.3	48507.1	53544	49559.1				16722.8	42848.6	30611.8	53203.1				9985.07	34049.6	22873.9	46610
		47337.3	47399.2	47932.4	47167.6				10559.7	31787	25545.4	45531.5				16624	38234.1	30155.1	51567.4
	β-actin band intensity	51041.6	55480.4	50738.7	50022.9			β-actin band intensity	51041.6	55480.4	50738.7	50022.9			β-actin band intensity	51041.6	55480.4	50738.7	50022.9
		50840.3	50755.7	54743.3	50226.1				50840.3	50755.7	54743.3	50226.1				50840.3	50755.7	54743.3	50226.1
		48627.8	46039.1	49153.7	45346.7				48627.8	46039.1	49153.7	45346.7				48627.8	46039.1	49153.7	45346.7
	Relative expression level	0.947003	0.92928	0.995614	0.950061			Relative expression level	0.239687	0.656251	0.532401	0.972512			Relative expression level	0.230736	0.614397	0.489431	0.993449
		0.998642	0.955697	0.978092	0.98672				0.328927	0.844212	0.559189	1.05927				0.1964	0.670853	0.417839	0.928003
		0.973461	1.02954	0.975154	1.04016				0.217153	0.690435	0.519705	1.00408				0.341863	0.83047	0.613486	1.13718
	Mean	0.9733	0.9733	0.9867	0.9933			Mean	0.2633	0.73	0.5367	1.01			Mean	0.2567	0.7033	0.5067	1.02
	SD	0.02517	0.05132	0.01155	0.04509			SD	0.05859	0.09644	0.02082	0.04583			SD	0.07371	0.11372	0.09609	0.10817
	F	0.221						F	77.936						F	31.734
	P	0.879						P	p<0.001						P	p<0.001
