# Supplementary material for: Effects of GABAAR modulators CL218872 and MRK-016 on neural repair and synaptic plasticity in mice with Intracerebral hemorrhage
Source: PLoS One. 2026 Mar 23;21(3):e0345025. doi: 10.1371/journal.pone.0345025 (PMC13008086; doi:10.1371/journal.pone.0345025)
Supplement: S6 — (XLSX) [file pone.0345025.s006.xlsx]

## Sheet: Sheet1
Figure 3B ：immunofluorescence images of GFAP
GFAP	Group	sham	ICH	ICH+CL218872	ICH+MRK-016
	data	120.41	78.65	96.81	58.91
		115.39	71.49	102.57	62.71
		108.61	69.28	91.26	51.36
		128.41	64.18	88.47	50.48
		105.92	60.55	107.35	48.79
	Mean	115.748	68.83	97.292	54.45
	SD	9.07922	6.96224	7.80169	6.03042
	F	66.858
	P	p<0.001
