# Supplementary material for: Effects of GABAAR modulators CL218872 and MRK-016 on neural repair and synaptic plasticity in mice with Intracerebral hemorrhage
Source: PLoS One. 2026 Mar 23;21(3):e0345025. doi: 10.1371/journal.pone.0345025 (PMC13008086; doi:10.1371/journal.pone.0345025)
Supplement: S7 — (XLSX) [file pone.0345025.s007.xlsx]

## Sheet: Sheet1
Figure-5B：Western blots of BDNF, GAP-43, PSD95, and synaptophysin in Brain tissue
BDNF	Group	sham	ICH	ICH+CL218872	ICH+MRK-016		PSD95	Group	sham	ICH	ICH+CL218872	ICH+MRK-016
	BDNF band intensity	34171.8	49389.6	38412	42387.4			PSD95 band intensity	55195.3	26481.9	39229.9	14425.2
		29989.5	54831.1	34707.8	54535.6				61801.9	40205.9	50478.6	10230.5
		29760.9	44089.4	39871.8	47926				62635.8	33118.8	51500.3	16834.4
	β-actin band intensity	60902	62973.2	61941.6	59986.4			β-actin band intensity	60902	62973.2	61941.6	59986.4
		68702.5	69089.8	69462.4	70717				68702.5	69089.8	69462.4	70717
		63518.6	61151.5	62015.6	61004.2				63518.6	61151.5	62015.6	61004.2
	Relative expression level	0.561095	0.784296	0.620132	0.706617			Relative expression level	0.906297	0.420526	0.633337	0.240474
		0.436512	0.793621	0.499663	0.771181				0.899558	0.581937	0.726704	0.144668
		0.468538	0.720987	0.642932	0.785618				0.986102	0.541587	0.830441	0.275955
	Mean	0.49	0.7633	0.5867	0.7567			Mean	0.9333	0.5133	0.73	0.22
	SD	0.06245	0.03786	0.07572	0.04163			SD	0.04933	0.08327	0.1	0.07211
	F	16.822						F	45.577
	P	0.001						P	p<0.001
GAP-43	Group	sham	ICH	ICH+CL218872	ICH+MRK-016		synaptophysin	Group	sham	ICH	ICH+CL218872	ICH+MRK-016
	GAP-43 band intensity	47911.3	59462.5	73257.9	51752.6			synaptophysin band intensity	51262.6	34191.5	44342.1	17789.3
		37779.7	52892.2	68375.7	35241.1				65743.8	32199.7	50062	22773.4
		41575.5	50408	66540.2	37769.1				49269.7	25722.1	38303.7	15833.7
	β-actin band intensity	60902	62973.2	61941.6	59986.4			β-actin band intensity	60902	62973.2	61941.6	59986.4
		68702.5	69089.8	69462.4	70717				68702.5	69089.8	69462.4	70717
		63518.6	61151.5	62015.6	61004.2				63518.6	61151.5	62015.6	61004.2
	Relative expression level	0.786695	0.944251	1.18269	0.862739			Relative expression level	0.841723	0.542953	0.715869	0.296556
		0.549903	0.765558	0.984356	0.49834				0.956934	0.466055	0.720707	0.322036
		0.65454	0.824314	1.07296	0.619124				0.775674	0.420629	0.617646	0.25955
	Mean	0.6633	0.8433	1.0767	0.66			Mean	0.86	0.4767	0.6867	0.2933
	SD	0.12055	0.08737	0.10017	0.1833			SD	0.09165	0.06028	0.05774	0.03055
	F	7.066						F	44.817
	P	0.012						P	p<0.001
